# Supplementary material for: Infant Stimulation Induced a Rapid Increase in Maternal Salivary Oxytocin
Source: Brain Sci. 2022 Sep 15;12(9):1246. doi: 10.3390/brainsci12091246 (PMC9497188; doi:10.3390/brainsci12091246)
Supplement: Supplementary file 1 [file brainsci-12-01246-s001.zip]

Archive with 1 entries (1 files):
- brainsci-1838757-supplementary.pdf
